# Supplementary material for: Influence of Geometry and Surrounding Conditions on Fluid Flow in Paper-Based Devices
Source: Micromachines (Basel). 2016 Apr 25;7(5):73. doi: 10.3390/mi7050073 (PMC6190155; doi:10.3390/mi7050073)
Supplement: Supplementary file 1 [file micromachines-07-00073-s001.zip]

Archive with 1 entries (1 files):
- Video S1.m4v
